# Supplementary material for: Is Thrombectomy Effective for Large Vessel Occlusion Stroke Patients with Mild Symptoms? Meta-Analysis and Trial Sequential Analysis
Source: Life (Basel). 2024 Oct 1;14(10):1249. doi: 10.3390/life14101249 (PMC11508694; doi:10.3390/life14101249)
Supplement: Supplementary file 1 [file life-14-01249-s001.zip]

Archive with 1 entries (1 files):
- life-3166978-supplementary.docx
